# Supplementary material for: Guideline for the management of pediatric off-label use of drugs in China (2021)
Source: BMC Pediatr. 2022 Jul 23;22:442. doi: 10.1186/s12887-022-03457-1 (PMC9307429; doi:10.1186/s12887-022-03457-1)
Supplement: Supplementary file 1 — Additional file 1: Supplementary 1. Management Guideline for the Off-label Use of Drugs in China (2021). Supplementary 2. A list of common types pediatric off-label use of drugs, evidence levels, and recommendations. [file 12887_2022_3457_MOESM1_ESM.xlsx]

## Sheet: Supplementary 1
Supplementary 1 Management Guideline for the Off-label Use of Drugs in China (2021)
Recommendations:
Question 1：What is the definition and scope of off-label use of drugs in China?
Off-label use of drugs refers to prescription and dispensing of medications for use that is beyond the scope of pharmaceutical directions and labels ratified by the National Medical Products Administration, including but not limited to unapproved indication, dosage, route of administration, dosing frequency, the course of treatment, or population. (B2)
Question 2：Under what circumstances can clinicians use medications off-label?
Recommendation 2: Off-label drug use is recommended to be considered if all the following conditions are met: (1) There is no effective or better treatment for the condition, and the condition may seriously affect the patient's quality of life and disease prognosis, or cause public health problems; (2) The usage is supported by evidence created using the principles of evidence-based medicine; (3)…
Question 3: How to determine the evidence basis for off-label use of drugs and develop relevant recommendations?
Recommendation 3.1: In general, it is recommended that evidence with a Grading of Recommendations Assessment, Development and Evaluations (GRADE) score B and above, or Oxford Center for evidence-based medicine (OCEBM) level 2 and above, can be considered as high-quality evidence for the evaluation of the effectiveness of off-label use of drugs. Evidence quality can also be evaluated using other a…
Level 1: evidence of effectiveness: GRADE A, OCEBM 1 or Thomson grading system level I suggests a strong recommendation for clinical medication.
Level 2: evidence of effectiveness: GRADE B, OCEBM 2 or Thomson grading system level IIa suggests a moderately strong recommendation for clinical medication.
Level 3: evidence of effectiveness: GRADE C, OCEBM 3 or Thomson grading system level IIb suggests a weak recommendation to attempt clinical medication in certain circumstances.
Level 4: evidence of effectiveness: GRADE D, OCEBM 4 or 5 or Thomson grading system level III means the drug is not recommended for clinical use.
Drug instructions that from abroad, clinical practice guidelines and consensus statements that was international recognized may be considered as Level 1 evidence.
Recommendation 3.2: In special circumstances, such as rare diseases, infants, children, public health emergencies and et al, it is recommended that if only lower-quality evidence (e.g. case-control, case series, or case reports) is available, the information should be assessed in the context of the severity of the disease, the availability of alternative treatment options, drug characteristics, e…
Recommendation 3.3: Safety can be assessed using the Measures for the Reporting and Monitoring of Adverse Drug Reactions, which distinguishes between the severity of impact caused by ADRs (categorized as "general" or "serious"), consideration of overall factors such as the incidence of ADRs, the duration of being on the market, and its effectiveness. (A1)
Question 4: Under what circumstances should the patient's informed consent for off-label use of drugs be acquired? What are the key elements of informed consent?
Recommendation 4.1: An informed consent of the patient, guardian or authorized agent for the off-label medication should be obtained according to the relevant laws and regulations when the effectiveness evidence is Level 2 (equivalent to GRADE B) or lower (special conditions need to consider separately). (D 6)
Recommendation 4.2: Medical institutions formulate an informed consent template for the off-label use of drugs, which should include at least: 1) a declaration that the treatment involves off-label medications; 2) inform what off-label use of drugs means; 3) the reasons for the off-label prescription; 4) the nature, advantages and disadvantages, and possible AEs or ADRs of the proposed scheme, an…
Recommendation 4.3: It is recommended that medical institutions formulate an informed consent template for off-label use of drugs, which should at least include: 1) inform that the treatment involves off-label medications; 2) inform what is the off-label use of drugs; 3) the reasons for the off-label prescriptions; 4) the nature, advantages and disadvantages, possible adverse drug events or adver…
Question 5: What is the legal basis for off-label use of drugs?
Recommendation 5.1: Off-label use of drugs in China should strictly follow the relevant laws and regulations such as the Law on Doctors of the People's Republic of China (2021) and the Civil Code of the People’s Republic of China (2020). (B2)
Recommendation 5.2: Clinicians should be aware that they have the right to conduct medical examinations and disease investigations, administer medical treatment (including off-label use), issue corresponding medical certificates, and choose reasonable medical (including off-label use), prevention and health care programs within the scope of their registered practice. (B2)
Recommendation 5.3: It is impossible to conclude all adverse outcomes of off-label medication as the responsibility of medical institutions. It is suggested that the medical damage identification department or the medical dispute mediation committee establish a multidisciplinary consultation mechanism for drug use beyond instructions that is applicable in situations involving disputes. (C5)
Recommendation 5.4: The manufacturers should be prohibited to conduct any marketing of off-label use of drugs for commercial purposes. (A1)
Question 6: How to monitor and evaluate the risk of AEs and ADRs related to the off-label use of drugs?
Recommendation 6.1: AEs and ADRs should be monitored and evaluated in patients who received drugs off-label. (B3)
Recommendation 6.2: Adopting an information-based active monitoring and epidemiological research is recommended in addition to passive monitoring to ensure the safety of medication. (B3)
Recommendation 6.3: It is recommended to establish a national multi-dimensional monitoring network for off-label medication, which includes both passive (such as analyses of databases of AEs/ADRs) and active (such as sentinel monitoring systems, online pharmacovigilance software platforms or database and network-based multi-mode health monitoring platforms) monitoring modes. Medical institutions …
Recommendation 6.4: Clinicians are recommended to pay attention to the AEs and ADRs when prescribing medication off-label, actively identify, diagnose and manage them, and keep medical records and promptly report ADRs. (A1)
Question 7: How should the off-label use of drugs in medical institutions be managed, and what should the responsibilities and obligations of different stakeholders be?
Recommendation 7.1: It is recommended that medical institutions formulate clear management systems and management procedures for off-label drug use. The organizational structure of off-label medication management consists of hospital management departments, relevant clinical departments, pharmaceutical departments, and off-label drug use approval institutions including pharmaceutical management a…
Recommendation 7.2: It is recommended that medical institutions clarify the responsibilities and obligations of stakeholders in the management system and process of off-label medication:
Recommendation 7.2.1: Based on the actual situation of patients when using the off-label medication, Clinical departments should, taking into consideration the condition of the individual patient being prescribed drugs off-label: 1) evaluate whether there is sufficient evidence to prove the rationality of off-label use of drugs; 2) initiate the application according to the requirements of the hos…
Recommendation 7.2.2: The pharmaceutical department should be responsible for: 1) the preliminary review and verification of the application for off-label prescriptions and relevant evidence submitted by the clinical department, and supplement the evidence basis when the evidence in the application was insufficient; 2) sorting out the application list and submitting it to the pharmaceutical manag…
Recommendation 7.2.3: The pharmaceutical management and pharmacotherapeutics committees of medical institutions is recommended to (if necessary, jointly with the hospital ethics committee): 1) judge and approve the applications of off-label prescriptions submitted by clinical departments; 2) form the list of common types of off-label use of drugs in the institution and update it regularly. (B2)
Recommendation 7.2.4: Patients (or their guardian/entrusted agent) should: 1) be fully aware of the medication scheme of off-label prescription and the possible risks after implementation; 2) sign informed consent (including the agreement or disagreement) after full communication with clinicians on the medication scheme beyond the instructions; 3) actively report AEs or ADRs during medication. (D…
Question 8: Under what circumstances should off-label drug use be covered by medical insurance reimbursement?
Recommendation 8.1: It is suggested that off-label drug use that meets certain criteria be included in the national basic medical insurance reimbursement system. (B2)
Recommendation 8.2: It is suggested that the national authorities set up a specific off-label drug use assessment committee to evaluate the effectiveness and safety of the drug, economic considerations, and the burden and severity of the disease/condition to inform the reimbursement. (C4)
Question 9: Is necessary to establish an evaluation and approval system for off-label use of drugs, and how should this be done?
Recommendation 9: It is suggested to establish an evaluation and approval system for off-label use of drugs at the national level, including 1) a "rapid approval of off-label drug use applications" channel to speed up the approval process; and 2) a comprehensive monitoring and evaluation system for off-label drug use, collecting information on the efficacy and safety to provide a strong basis for…

## Sheet: Supplementary 2
Supplementary 2 A list of common pediatric off-label use of drugs, evidence levels, and recommendations
Disease Classification	Drug Names	Types of off-label use of drugs	Indication	FDA Approved or Not	Pediatric Off-label Drug Effectiveness Evidence Level				Remarks	Reference
					GRADE	OCEBM	Micromedex	Grading of evidence quality
Neoplasms	Ifosfamide	Unapproved indication	Acute lymphoblastic leukemia	No	/	/	IIa	2	Domestic variety unapproved population	National Health and Wellness Commission of the People's Republic of China. Notice on the issuance of the diagnosis and treatment norms for childhood acute lymphoblastic leukemia and childhood acute promyelocytic leukemia (2018 version) http://www.nhc.gov.cn/cms-search/xxgk/getManuscriptXxgk.htm?id=aef82930c1af4fc5bf325938e2fcb075
	Dasatinib	Unapproved population	Acute lymphoblastic leukemia	Yes: 1 year old or elder	/	/	I	1
	Dexrazoxane	Unapproved population	Acute promyelocytic leukaemia	No	/	/	IIa	2
	Hydroxyurea	Unapproved population	Acute promyelocytic leukaemia	No	/	/	IIa	2
	Cyclophosphamide	Unapproved indication	Nephroblastoma	No	/	/	IIa	2		Expert Consensus on Pediatric Nephroblastoma. Chinese Journal of Pediatric Surgery,2020,41(7):585-590.
	Propranolol	Unapproved indication, Unapproved population	Infantile haemangioma; Pediatric hepatic hemangioma	Yes	/	/	IIa	1	Only oral liquid can be used within 1 year old, no suitable domestic dosage form	1.Consensus on Oral Propranolol Treatment for Infantile Hemangiomas.中Chinese Journal of Pediatric Surgery,2019(10):865-866-867-868-869；2.Expert Consensus on Diagnosing and Treating Hepatic Hemangioma in Children.Chinese Journal of Pediatric Surgery, 2020,41(11):963-970.
	Interferon α-2a	Unapproved indication	Infantile haemangioma	No	/	/	IIa	2		Consensus on Oral Propranolol Treatment for Infantile Hemangiomas.中Chinese Journal of Pediatric Surgery,2019(10):865-866-867-868-869
	Melphalan	Unapproved indication, Unapproved population	Retinoblastoma	No	/	/	Iia	2		1.Guidelines for the diagnosis and treatment of retinoblastoma in China (2019).Chinese Journal of Ophthalmology,2019(10):726-738；2. Expert consensus on the management of unilateral intraocular stage retinoblastoma in China(2019).Chinese Journal of Ophthalmology , 2019(04):250-254.
	Carboplatin	Unapproved indication, Unapproved population	Retinoblastoma	No	/	/	IIa	2
	Vincristine	Unapproved indication	Hepatoblastoma	No	/	/	IIa	2		Guidelines for the diagnosis and treatment of hepatoblastoma （ 2019）.Journal of Clinical Hepatolog,2019,35(11):2431-2434.
	Etoposide	Unapproved indication	Hepatoblastoma	No	/	/	IIa	2
	Cisplatin	Unapproved indication	Hepatoblastoma	No	/	/	IIa	2
	Doxorubicin	Unapproved indication	Hepatoblastoma	No	/	/	IIa	2
	Cytarabine	Unapproved indication	Down's syndrome acute myeloid leukemia	No	1B	/	/	2		British Society for Haematology. Guidelines for the investigation and management of Transient Leukaemia of Down Syndrome. Br J Haematol. 2018 Jul;182(2):200-211.
Diseases of the musculoskeletal system or connective tissue	Calcitriol	Unapproved population	Juvenile systemic arthritis (JIA)	Yes：Only oral formulations for 1 year old or elder	/	/	I	1	No suitable dosage form in China	Expert consensus on the diagnosis and treatment of systematic juvenile idiopathic arthritis(2019 edition).Chinese Journal of Practical Pediatrics,2019,34(12):969-976.
	Leflunomide	Unapproved indication, Unapproved population	Systemic juvenile idiopathic arthritis	No	/	/	IIa	2
	Methotrexate	Unapproved indication	Systemic juvenile idiopathic arthritis	Yes	/	/	IIa	1		1.Expert consensus on the diagnosis and treatment of systematic juvenile idiopathic arthritis(2019 edition).Chinese Journal of Practical Pediatrics,2019,34(12):969-976.2. Recommendations series of experts on clinical practical hot issues of children's immune related diseases-Application of methotrexate for pediatric rheumatic diseases in China.Chinese Journal of Practical Pediatric,2020,35(03):16…
	Pamidronate/Zoledronic acid	Unapproved indication, Unapproved population	Children with severe osteogenesis imperfecta(OI)（e.g. type III），children with vertebral compression fractures or children who have had two or more long-bone fractures per year；	No	1B	/	/	2		Consensus guidelines on the use of bisphosphonate therapy in children and adolescents. J Paediatr Child Health. 2018 Mar;54(3):223-233.
	Pamidronate/Zoledronic acid	Unapproved indication, Unapproved population	Severe forms of idiopathic juvenile osteoporosis (IJO) (as evidenced by two or more long-bone fragility fractures or vertebral fractures, consistent with the diagnosis of osteoporosis in paediatrics); Children with vertebral fracture(s) and/or low BMD and two or more long-bone fractures	No	1C	/	/	3
	Pamidronate/Zoledronic acid	Unapproved indication, Unapproved population	Second-line treatment of pain in chronic recurrent multifocal osteomyelitis(CRMO)	No	1D	/	/	4
	Adalimumab	Unapproved population	Combination with disease-relieving antirheumatic drugs for JIA and polyarthritis in children and adolescents	No	2B	/	/	2		2019 American College of Rheumatology/Arthritis Foundation Guideline for the Treatment of Juvenile Idiopathic Arthritis: Therapeutic Approaches for Non-Systemic Polyarthritis, Sacroiliitis, and Enthesitis. Arthritis Rheumatol. 2019 Jun;71(6):846-863.
	Abatacept	Unapproved population	Ibid.	No	2C	/	/	3
	Golimumab	Unapproved population	Ibid.	No	2D	/	/	4
	Etanercept	Unapproved population	Ibid.	No	2D	/	/	4
Diseases of the digestive system	Omeprazole	Unapproved population	Gastric ulcer - Helicobacter pylori gastrointestinal infection	No	/	/	I	1		Expert consensus on the proper application of pump inhibitors in children(2019 edition).Chinese Journal of Practical Pediatrics,2019,34(12):977-981.
	Omeprazole	Unapproved population	Symptomatic gastroesophageal reflux disease（GERD ）	Yes: 1 year old or elder	/	/	I	1
	Omeprazole	Unapproved population	Active gastric ulcer	No	/	/	IIb	3
	Pantoprazole	Unapproved population	Gastroesophageal reflux disease(GERD)	No	/	/	IIa	2
	Rabeprazole	Unapproved population	Gastroesophageal reflux disease(GERD)	Yes: 1 year old or elder	/	/	IIa	1
	Adalimumab	Unapproved population	Inflammatory bowel diseases	Yes: 6 year old or elder	/	/	IIa	1		Expert consensus on the diagnosis and management of pediatric inflammatory bowel disease.Chinese Journal of Pediatrics ,2019(07):501-502-503-504-505-506-507.
	Methotrexate	Unapproved indication	Inflammatory bowel diseases	No	/	/	IIa	2
	Mercaptopurine	Unapproved indication	Inflammatory bowel diseases	No	/	/	IIa	2
	Azathioprine	Unapproved indication	Inflammatory bowel diseases	No	/	/	IIa	2
	Thalidomide	Contraindications	Inflammatory bowel diseases	No	/	/	IIa	2
	PPIs	Unapproved population	First-line treatment of gastroesophageal reflux-associated erosive esophagitis in infants and children	No	1C-D	/	/	3/4		Pediatric Gastroesophageal Reflux Clinical Practice Guidelines: Joint Recommendations of the North American Society for Pediatric Gastroenterology, Hepatology, and Nutrition and the European Society for Pediatric Gastroenterology, Hepatology, and Nutrition. J Pediatr Gastroenterol Nutr. 2018 Mar;66(3):516-554.
	H2RA	Unapproved population	Treatment of erosive gastro-oesophageal reflux disease in infants and children in the absence of PPI or contraindications	No	2D	/	/	4
	Baclofen	Unapproved indication	In children with GERD who have failed other medications, try to use it before surgery.	No	2D	/	/	4
Diseases of the genitourinary system	Compound Sulfamethoxazole	Unapproved indication, Unapproved dosage	Conservative treatment of vesicoureteral reflux (VUR), prophylactic, oral dose once daily at bedtime, at 1/3 of the therapeutic dose	Yes	/	/	I	1		Expert consensus on managenment of primary vesicoreteral reflux in children.Journal of Clinical Pediatric Surgery,2019,18(10):811-816.
	Amoxicillin	Unapproved indication, Unapproved dosage	Vesico-uretericreflux conservative treatment, prophylactic, oral dose once daily at bedtime, at 1/4 of the therapeutic dose	Yes	/	/	IIa	1
	Tacrolimus	Unapproved indication	Nephrotic syndrome	No	/	/	IIa	2		International Pediatric Nephrology Association. IPNA clinical practice recommendations for the diagnosis and management of children with steroid-resistant nephrotic syndrome. Pediatr Nephrol. 2020 Aug;35(8):1529-1561.
	Mycophenolate Mofetil	Unapproved indication	Nephrotic syndrome	No	/	/	IIa	2
	ACEi/ARBs	Unapproved indication, Unapproved population	After the diagnosis of steroid-resistant nephrotic syndrome (SRNS) in children, it is recommended to give.	No	/	/	IIa	2	Based on evidence of Ramipril
	Rituximab	Unapproved indication	Second-line approach for SRNS	No	/	/	IIa	2
	Topical steroids	Unapproved indication	First-line treatment of persistent physiological phimosis	No	/	1b/2b	/	1/2		Canadian Urological Association guideline on the care of the normal foreskin and neonatal circumcision in Canadian infants (full version). Can Urol Assoc J. 2018 Feb;12(2):E76-E99.
	Propiverine	Unapproved population	Increase the average volume of urination in children with overactive bladder (OAB) and modestly reduce the number of voids per day	No	B	/	/	2		Canadian Urological Association guideline for the treatment of bladder dysfunction in children. Can Urol Assoc J. 2021 Feb;15(2):13-18.
	Tolterodine	Unapproved population	Slightly reduced the number of acute incontinences in children with OAB (an average of 1.4 incontinence per week)	No	B	/	/	2
Endocrine, nutritional or metabolic diseases	Metformin	Unapproved age	Monogenic diabetes	Yes: 10 year old or elder	/	/	I	1		Expert consensus on the diagnosis and management of monogenic diabetes in children and adolescents.Chinese Journal of Pediatrics ,2019(07):508-509-510-511-512-513-514.
	Metformin	Unapproved age	Type 2 diabetes in children	No	A	/	/	1		Screening, assessment and management of type 2 diabetes mellitus in children and adolescents: Australasian Paediatric Endocrine Group guidelines. Med J Aust. 2020 Jul;213(1):30-43.
	Pamidronate/Zoledronic acid	Unapproved indication, Unapproved population	Hypercalcemia that is ineffective for dietary adjustment and intravenous hydration	No	1C	/	/	3		Consensus guidelines on the use of bisphosphonate therapy in children and adolescents. J Paediatr Child Health. 2018 Mar;54(3):223-233.
Certain infectious or parasitic diseases	Azithromycin	Unapproved indication, Unapproved dosage	Intravenous injection is the first choice for the treatment of mycoplasma pneumonia in children; the initial medication for severe mycoplasma pneumonia (MPP) is to be switched to oral treatment after the clinical infection symptoms have improved and stabilized.	No	1B	/	/	2		Recommendations on off-label use of intravenous azithromycin in children. Int J Clin Pract. 2021 Jul;75(7):e14010.
	Azithromycin	Unapproved route of administration	Intravenous treatment of pneumonia due to chlamydophila pneumoniae or chlamydia trachomatis；legionnaires pneumonia	No	2C	/	/	3
	Itraconazole	Unapproved age	Bronchopulmonary aspergillus; chronic (cavitation/necrosis) pulmonary aspergillus	No: 5 year old or elder	/	/	IIa	2		Expert consensus on rational use of antimicrobial drugs in chilideren with common wheezing diseases.Chinese Journal of Practical Pediatrics2020,35(12):918-926.
	Ganciclovir	Unapproved indication, Unapproved population	Cytomegaloviral disease	No	/	/	IIa	2	Based on evidence of injectable dosage forms
	Ciprofloxacin	Unapproved population	Drug-resistant mycoplasma meningitis over 14 years of age	No	/	/	IIa	2	Based on evidence of multi-drug resistant meningitis	Central nervous infection(IV) - advice on treatment course and iumbar puncture for mycoplasma meningitis.Chinese Journal of Practical Pediatrics,2020,35(01):9-12
	Ciprofloxacin	Unapproved indication, Unapproved population	Cholera	No	/	/	IIa	2		Guidelines for the diagnosis and management of acute infectious diarrhea in children(version 2020).Infectious Disease Information,2021,34(01):7-14
	Erythromycin	Unapproved indication	Prevention of eye infections in neonates	Yes	/	/	I/IIb	1	Evidence based on prevention of neonatal gonococcal conjunctivitis; and prevention of neonatal chlamydial conjunctivitis	Expert consensus on Early Essential Newborn Care (China, 2020).Chinese Journal of Perinatal Medicine,2020,23(07):433-440
	Rifampicin	Unapproved indication	Consider co-administration of vancomycin and rifampicin in any child (including newborns) with suspected Streptococcus pneumoniae or other bacterial meningitis who is allergic to β-lactams (penicillin and cephalosporins)	Yes	/	/	I	1	Based on evidence of meningococcal infectious disease carriage	Chinese experts′ consensus statement on diagnosis, treatment, and prevention of pneumococcal diseases in children.Chinese Journal of Applied Clinical Pediatrics,2020(07):485-505.
	Salbutamol	Unapproved indication	For children with upper respiratory tract infection (URI) before 6 years of age, inhaled salbutamol can be used before general anesthesia	No	2B	/	/	2		Management of the child's airway under anaesthesia: The French guidelines. Anaesth Crit Care Pain Med. 2019 Dec;38(6):681-693.
	Vasopressin	Unapproved indication, Unapproved population	Addition of vasopressin or further titration of catecholamines is recommended in children with septic shock requiring high doses of catecholamines	No	2C	/	/	3		Surviving sepsis campaign international guidelines for the management of septic shock and sepsis-associated organ dysfunction in children. Intensive Care Med. 2020 Feb;46(Suppl 1):10-67. doi:
Diseases of the immune system	Interferon γ	Unapproved indication	Chronic granuloma	Yes	/	/	IIa	1		Consensus documents of Shanghai expert on immunomodulatory drugs in pediatrics.Chinese Journal of Applied Clinical Pediatrics ,2018,33(09):651-664.
	Methotrexate	Unapproved indication	Juvenile dermatomyositis	Yes	/	/	IIa	1		Recommendations series of experts on clinical practical hot issues of children's immune related diseases-Application of methotrexate for pediatric rheumatic diseases in China.Chinese Journal of Practical Pediatrics,2020,35(03):169-173.
	Urokinase	Unapproved population	Coronary artery lesions	No	/	/	IIa	2	Based on evidence of Coronary thrombosis	Recommendations for clinical management of Kawasaki disease with coronary artery lesions (2020 revision).Chinese Journal of Pediatrics ,2020,58(09):718-724
	Clopidogrel	Unapproved population	Coronary artery lesions	No	/	/	IIa	2
Sleep-wake disorders	Montelukast	Unapproved indication	Obstructive sleep apnea in children	No	1B	/	I	1		Chinese guideline for the diagnosis and treatment of childhood obstructive sleep apnea (2020).Chinese Journal of Evidence-Based Medicine,2020,20(08):883-900/
Diseases of the circulatory system	Dopamine	Unapproved population	Positive inotropic drugs and vasopressor therapy; Hypotension with extracorporeal membrane oxygenation (ECMO) support	No	/	/	IIa	2	Based on evidence of acute hypotension	1.Guidelines for the Treatment of hand foot and mouth disease.hinese Journal of Infectious Diseases ,2018,36(05):257-263；2.Expert consensus on the diagnosis and management of pediatric inflammatory bowel disease.Chinese Journal of Emergency Medicine,2020(01):36-37-38-39-40-41-42.
	Sildenafil	Unapproved population	Pulmonary arterial hypertension associated with bronchopulmonary dysplasia in preterm infants	No	/	/	IIb	3		Expert consensus on clinical management of premature infants with brochopulmonary dysplasia.hinese Journal of Pediatrics,2020(05):358-359-360-361-362-363-364-365.
	Amiodarone	Unapproved population	Cardiac arrhythmias with extracorporeal membrane oxygenation (ECMO) support	No	/	/	IIa	2	Evidence-based: treatment and prevention of life-threatening ventricular arrhythmias	Expert consensus on extracorporeal membrane oxygenation to support paediatric fulminant myocarditis.Chinese Journal of Emergency Medicine,2020(01):36-37-38-39-40-41-42.
	low molecular weight heparin	Unapproved population	Anticoagulant of choice for venous thromboembolism (VTE) in children with malignancy	No	2C	/	/	3		Sibson KR,et al; British Society for Haematology. BSH Guideline: management of thrombotic and haemostatic issues in paediatric malignancy. Br J Haematol. 2018 Feb;180(4):511-525.
	Tranexamic acid	Unapproved population	Local or systemic use for bleeding	No	2B	/	/	2
	Medroxyprogesterone	Unapproved indication	During treatment for children with cancer，High-risk patients with VTE，Initial menstrual suppression	No	2B	/	/	2
	Low-molecular-weight heparin/Warfarin	Unapproved population	Anticoagulant therapy for pediatric patients with symptomatic DVT or pulmonary embolism (PE)	No	2D	/	/	4		Monagle P, et al. American Society of Hematology 2018 Guidelines for management of venous thromboembolism: treatment of pediatric venous thromboembolism. Blood Adv. 2018 Nov 27;2(22):3292-3316.
Developmental anomalies	Omeprazole	Unapproved population	Laryngomalacia	Yes	/	/	I	1		Clinical practice guidelineds for the diagnosis and management of laryngomalacia in children.Journal of Clinical Otorhinolaryngology Head and Neck Surgery,2020,34(11):961-965.
	Riceldronic acid sodium	Unapproved indication, Unapproved population	Osteogenesis imperfecta	No	/	/	I	1		Clinical Guidelines for Osteogenesis Imperfecta.Chinese Journal of Osteoporosis and Bone Mineral Research, 2019,12(01):11-23
	Pamidronate sodium	Unapproved indication, Unapproved population	Osteogenesis imperfecta	No	/	/	IIa	2
Certain conditions originating in the perinatal period	Bifid Triple Viable	Unapproved indication	Neonatal jaundice	/	/	2	/	2		Expert suggestins on standardized medication guidance for neonatal jaundice. China Medical Herald, 2019,16(27):105-110.
	Combined Clostridium Butyricum and Bifidobacterium,Live	Unapproved indication	Neonatal jaundice	/	/	2	/	2
	Human immunoglobulin	Unapproved indication	Neonatal jaundice	No	/	/	IIa	2
	Aminophylline	Unapproved indication	Apnoea of prematurity	No	/	/	IIa	2		Expert consensus on the safe and rational use of aminophylline in children.Chinese Journal of Practical Pediatrics,2019,34(04):249-255.
Diseases of the blood or blood-forming organs	Eltrombopag	Unapproved age	Second-line treatment of primary immune thrombocytopenia in children	Yes: 1 year old or elder	/	/	IIa	2	Evidence-based: chronic, relapsing or refractory idiopathic thrombocytopenic purpura	Dignosis and treatment guideline of primary immune thrombocytopenia in children.Clinical Education of General Practice,2019,17(12):1059-1062.
Diseases of the visual system	Proxymetacaine	Unapproved population	Screening for retinopathy of prematurity(ROP): local anesthesia with eye drops	/	1A	/	/	1		Expert consensus on neonatal pain assessment and analgesia management(2020 edition).Chinese Journal of Contemporary Pediatrics,2020,22(09):923-930.
	Oxybuprocaine	Unapproved population	Screening for retinopathy of prematurity(ROP): local anesthesia with eye drops	No	1A	/	/	1
	Methotrexate	Unapproved indication	Systemic treatment of children and adolescents with juvenile idiopathic arthritis-associated chronic anterior uveitis (JIA active CAU)	No	2D	/	/	4		Angeles-Han ST,et al. 2019 American College of Rheumatology/Arthritis Foundation Guideline for the Screening, Monitoring, and Treatment of Juvenile Idiopathic Arthritis-Associated Uveitis. Arthritis Care Res (Hoboken). 2019 Jun;71(6):703-716.
	Abatacept	Unapproved indication, Unapproved population	Ibid.	No	2D	/	/	4
	Tocilizumab	Unapproved indication, Unapproved population	Ibid.	No	2D	/	/	4
	Mycophenolate Mofetil	Unapproved indication, Unapproved population	Ibid.	No	2D	/	/	4
	Leflunomide	Unapproved indication, Unapproved population	Ibid.	No	2D	/	/	4
	Ciclosporin	Unapproved indication, Unapproved population	Ibid.	No	2D	/	/	4
	Prednisone acetate eye drops 0.1%	Unapproved population	Ibid.	No	2D	/	/	4
Symptoms, signs or clinical findings, not elsewhere classified	Hydromorphone	Unapproved population	Cerebral palsy with moderate pain	No	/	/	I	1		Expert consensus on pain management in children with cerebral palsy.Chinese Journal of Practical Pediatrics,2020,35(09):673-677.
	Dexmedetomidine	Unapproved population	General sedation and anesthesia	No	/	/	IIa	2		1.Expert consensus on respiratory interventional diagnosis and treatment of airway foreign bodies in children in China.Chinese Journal of Applied Clinical Pediatrics,2018,33(18):1392-1402；2.Guideline of pediatric flexible bronchoscopy in China(2018 version)).Chinese Journal of Applied Clinical Pediatrics ,2018,33(13):983-989；3.Technical specification for anesthetic management of peiatric liver tr…
	Thrombin	Unapproved population	Treatment of light localized bleeding	Yes: 1 month old or elder	/	/	IIa	1
	Ursodeoxycholic acid	Unapproved population	Improved bile drainage after biliary atresia surgery	No	1C	/	/	3		Guidelines for diagnosing & treating biliary atresia (2018 Edition).Chinese Journal of Pediatric Surgery,2019(05):392-398.
	Isoflurane	Unapproved population	General anesthesia	No	/	/	IIa	2		Technical specification for anesthetic management of peiatric liver transplantation in China (2019 edition).Chinese Journal of Transplantation(Electronic Edition),2020,14(02):65-71
	Basiliximab	Unapproved indication	Liver transplantation immunosuppression	No	/	/	IIa	2		Technical specification for pediatric liver transplantation in China(2019 edition).Chinese Journal of Transplantation(Electronic Edition),2019,13(03):181-186.
	Tolterodine	Unapproved population	Enuresis	No	/	/	IIa	2		Chinese expert consensus on the diagnosis and treatment of enuresis in children. National Medical Journal of China ,2019(21):1615-1620.
	Paracetamol	Unapproved age	Perioperative analgesia	Yes: 2 year old or elder	2B	/	/	2		Expert consensus on nenatal pain assessment and analgesia management(2020 edition).Chinese Journal of Contemporary Pediatrics,2020,22(09):923-930.
	Paracetamol	Unapproved age	Long-term chronic pain management	Yes: 2 year old or elder	2C	/	/	3
	Fentanyl	Unapproved age	Perioperative analgesia; Incisional central venous line placement, neonatal lumbar puncture; Long-term chronic pain management	Yes: 2 year old or elder	2B	/	/	2	FDA approval based on evidence of general anesthesia
	Fentanyl	Unapproved age	Lumbar, thoracic, abdominal, and lateral ventricular puncture; pain management for tracheal intubation	No	2C	/	/	3
	Morphine	Unapproved age	Thoracic drains	No	2B	/	/	2
	Morphine	Unapproved age	Pain management of tracheal intubation	No	2C	/	/	3
	Flumazenil	Unapproved population	Reversal of benzodiazepine activity	Yes: 1 year old or elder	/	/	IIa	1		Expert consensus on respiratory interventional diagnosis and treatment of airwaChinese Journal of Applied Clinical Pediatrics ,2018,33(18):1392-1402.
	Dexamethasone	Unapproved indication	Intraoperative children undergoing tonsillectomy，single dose intravenous injection	No	/	1	/	1		Mitchell RB,et al. Clinical Practice Guideline: Tonsillectomy in Children (Update). Otolaryngol Head Neck Surg. 2019 Feb;160(1_suppl):S1-S42.
	Dexamethasone	Unapproved indication	Dexamethasone can be administered after lumbar puncture if it is complicated by spinal edema	No	2D	/	/	4		Evidence-based practice guidelines for the management of children after diagnostic lumbar puncture.Chinese Journal of Evidence-Based Pediatrics,2020,15(04):241-246.
The stages for producing the evidence level are as follows: In the first step, extract the recommendations for off-label use of drugs, the evidence quality grading system, and the evidence level from the English and Chinese pediatric guidelines; in the second step, extract the information about off-label drugs and the evidence level if the guidelines were generated by Grading of Recommendations A…
